# Supplementary material for: The Umbelopsis ramanniana Sensu Lato Consists of Five Cryptic Species
Source: J Fungi (Basel). 2022 Aug 23;8(9):895. doi: 10.3390/jof8090895 (PMC9506118; doi:10.3390/jof8090895)
Supplement: Supplementary file 1 [file jof-08-00895-s001.zip]

Archive with 4 entries (3 files):
- jof-1863219-supplementary/
- jof-1863219-supplementary/Figure S1.pdf
- jof-1863219-supplementary/Table S1.xlsx
- jof-1863219-supplementary/Table S2.pdf
