# Supplementary material for: The Umbelopsis ramanniana Sensu Lato Consists of Five Cryptic Species
Source: J Fungi (Basel). 2022 Aug 23;8(9):895. doi: 10.3390/jof8090895 (PMC9506118; doi:10.3390/jof8090895)
Supplement: Supplementary file 1 [file jof-08-00895-s001.zip › jof-1863219-supplementary/Table S1.xlsx]

## Sheet: Sheet1
Table S1. Mortierella and Umbelopsis cultures used in phylogenetic analyses.
Species	Strain No.a	Origin	GenBank accession nosb
			nSSU	ITS	nLSU	act1	MCM7	cox1
M. minutissima	FSU 832 = CBS 277.71	forest soil, USA, Georgia	EU736292	HQ630324	EU736319	EU736238	–	–
M. verticillata	NRRL 6337	—	AB016017	AY997063	DQ273794	AJ287170	–	–
U. angularis	CGMCC 3.6640 = Um-1	soil under Fargesia spathacea, China, Hubei, Shennongjia, Nanyinzhai, Jul 1984	KM017656	KC489475	KF727440	KF771831	MF417299	MF417175
U. angularis	CGMCC 3.6639 = Um-2	broad–leaved forest soil, China, Hubei, Shennongjia, September 4, 1984, Hua–zhong Kong, 601	KM017657	KC815992	KM017696	KM017712	MF417300	MF417176
U. angularis	CGMCC 3.16326 = Um-9	ibid	–	KC815994	MF417077	MF417126	MF417304	MF417181
U. angularis	CGMCC 3.16335 = Um-30	forest soil mix, China, Jilin, Changbai Mountain, Jun 2011	–	KC816003	MF417084	MF417133	MF417321	MF417195
U. angularis	CGMCC 3.16336 = Um-39	ibid	–	KC816003	MF417093	MF417142	MF417330	MF417204
U. angularis	CGMCC 3.16337 = Um-41	ibid	–	KC816005	MF417095	MF417144	MF417332	MF417206
U. angularis	CGMCC 3.16338 = Um-42	ibid	–	KC816006	MF417096	MF417145	MF417333	MF417207
U. angularis	CGMCC 3.16339 = Um-43	ibid	–	KC816007	MF417097	MF417146	MF417334	MF417208
U. angularis	CGMCC 3.16340 = Um-44	ibid	MF417062	KC816008	MF417098	MF417147	MF41735	MF417209
U. angularis	CGMCC 3.16341 = Um-50	ibid	–	KC816009	MF417104	MF417153	MF417341	MF417215
U. angularis	CGMCC 3.16342 = Um-80	soil, Temple of Soul’s Retreat, China, Zhejiang, Hangzhou, October 14, 2000, Long Wang, 9683	–	KC816010	MF417116	MF417165	MF417349	MF417229
U. angularis	CGMCC 3.16344 = Um-83	forest soil mix, China, Jilin, Changbai Mountain, Jun 2011		KC816012	MF417118	MF417167	MF417352	MF417232
U. autotrophica	CBS 310.93 (T of Mortierella ramanniana var. autotrophica)	soil, UK, Heath, Oxshott	KM017660	KC489480	KF727443	KF771843	–	MF417175
U. changbaiensis	CGMCC 3.16345 = Um-18	forest soil mix, China, Jilin, Changbai Mountain, Jun 2011	KM017663	KC489481	KF727444	KF771836	MF417309	–
U. changbaiensis	CGMCC 3.16346 = Um-26	Ibid	KM017671	KC489482	KF727445	KF771837	MF417317	–
U. changbaiensis	CGMCC 3.16347 = Um-27	Ibid	KM017672	KC489483	KF727446	KF771838	MF417318	MF417194
U. changbaiensis	CGMCC 3.16317 = Um-28 (HT)	Ibid	KM017673	KC489484	KF727447	KF771839	MF417319	–
U. changbaiensis	CGMCC 3.16348 = Um-29	ibid	KM017674	KC489485	KF727448	KF771840	MF417320	–
U. curvata (former name U. ramanniana)	CGMCC 3.6647 = Um-77	dungs, China, Hubei, Shennongjia, Sep 1984, 377a	MF417070	MF417290	MF417115	MF417164	MF417347	MF417227
U. curvata (former name U. ramanniana)	CGMCC 3.6648 = Um-76	dungs, China, Hubei, Shennongjia, Sep 1984, 373a	MF417069	MF41729	MF417114	MF417163	MF417346	MF417226
U. curvata (former name U. ramanniana)	CBS 219.47 (HT)	Lactarius deliciosus, the Netherlands, 1947	MF417073	MF417293	MF417120	MF417169	MF417357	MF417237
U. dimorpha	CBS 110039 (HT)	soil of basaltic parent material, New Zealand, N. part of South Island, Red Hills area of Mt. Richmond Forest Park, just N. of Wairau River Valley, alt. 1000 m, Apr 1993	KM017689	KC489478	KF727471	KF771833	MF417365	MF417247
U. dimorpha	CGMCC 3.6641 = Um-3	soil, China, Heilongjiang	KM017658	KC489477	KF727441	KF771841	–	MF417177
U. dimorpha	CGMCC 3.16325 = Um-8	broad-leaved forest soil, China, Hubei, Shennongjia, Sep 4, 1984	KM017661	KC815993	KM017697	KM017725	MF417302	MF417180
U. dimorpha	CGMCC 3.16329 = Um-20	forest soil mix, China, Jilin, Changbai Mountain, Jun 2011	KM017665	KC815997	KM017701	KM017719	MF417311	MF417190
U. dimorpha	CGMCC 3.16330 = Um-21	ibid	KM017666	KC815998	KM017702	KM017720	MF417312	MF417191
U. dimorpha	CGMCC 3.16331 = Um-22	ibid	KM017667	KC815999	KM017703	KM017721	MF417313	MF417192
U. dimorpha	CGMCC 3.16332 = Um-23	ibid	KM017668	KC816000	KM017704	KM017722	MF417314	MF417193
U. dimorpha	CGMCC 3.16333 = Um-24	ibid	KM017669	KC816001	KM017705	KM017723	MF417315	–
U. dimorpha	CGMCC 3.16334 = Um-25	ibid	KM017670	KC816002	KM017706	KM017724	MF417316	–
U. dura (former name U. ramanniana)	CGMCC 3.15777 = Um-45 (HT)	ibid	MF417063	MF417275	MF417099	MF417148	MF417336	MF417210
U. dura (former name U. ramanniana)	CGMCC 3.15778 = Um-46	ibid	MF417064	MF417276	MF417100	MF417149	MF417337	MF417211
U. dura (former name U. ramanniana)	CGMCC 3.15779 = Um-47	ibid	MF417065	MF417277	MF417101	MF417150	MF417338	MF417212
U. dura (former name U. ramanniana)	CGMCC 3.15780 = Um-48	ibid	MF417066	MF417278	MF417102	MF417151	MF417339	MF417213
U. dura (former name U. ramanniana)	CGMCC 3.15781 = Um-49	ibid	MF417067	MF417279	MF417103	MF417152	MF417340	MF417214
U. fusiformis	CBS 385.85= Um-94 (T)	soil from forest of Eucalyptus regnans, Australia, Victoria, near Melbourne	KM017683	KC489500	KF727463	KF771861	MF417359	MF417240
U. gibberispora	CBS 109328 (HT)	leaf litter, Japan, Kyoto, Miyama city, Ashiu Experimental Forest of Kyoto University, Nov 18, 1999	KM017688	KC489479	KF727469	KF771832	MF417364	MF417246
U. heterosporus	URM7882 (HT)	soil samples, Brazil, Brejo da Madre de Deus, Pernambuco State	–	MK804504	MK809511	–	–	–
U. heterosporus	URM8082	ibid	–	MK804505	MK809512	–	–	–
U. isabellina	CBS 208.32 (IT of M. isabellina var. ramifica)	sandy loam soil, Australia, Victoria	KM017681	KC489497	KF727460	KF771852	–	MF417235
U. isabellina	NRRL 62705	Fragaria virginiana crown, USA, Virginia, Chesterfield, Pocahontas State Park	KM017693	KM017729	KM017709	KM017716	MF417372	MF417253
U. isabellina	NRRL 1757	soil, USA, Wisconsin	KM017692	KM017728	KM017707	KM017715	MF417371	MF417252
U. isabellina	CGMCC 3.6649 = Um-60	LigusticUm-chuanxiong, China, Hubei, Shennongjia, 403c (283)	–	MF417286	MF417111	MF417160	MF417342	MF417222
U. isabellina	CGMCC 3.6652 = Um-61	pork, China, Hubei, Shennongjia, Muyuping, 4061	–	MF417287	MF417112	MF417161	MF417343	MF417223
U. longicollis	CBS 209.32 (ET of M. longicollis)	sandy loam soil, Australia, Victoria	KM017655	KM017727	JN940876	KM017711	MF417368	MF417249
U. macrospora (former name U. ramanniana)	NRRL 5844 (HT)	associated with Pinus sylvestris, UK	KM017694	KM017730	KM017710	KM017713	MF417375	MF417256
U. microsporangia (former name U. ramanniana)	CGMCC 3.15769 = Um-31 (HT)	forest soil mix, China, Jilin, Changbai Mountain, Jun 2011	MF417053	MF417266	MF417085	MF417134	MF417322	MF417196
U. microsporangia (former name U. ramanniana)	CGMCC 3.15770 = Um-32	ibid	MF417054	MF417267	MF417086	MF417135	MF417323	MF417197
U. microsporangia (former name U. ramanniana)	CGMCC 3.15771 = Um-33	ibid	MF417055	MF417268	MF417087	MF417136	MF417324	MF417198
U. microsporangia (former name U. ramanniana)	CGMCC 3.15782 = Um-81	ibid	MF417071	MF417291	MF417117	MF417166	MF417350	MF417230
U. nana	CBS 730.70 (ET of M. nana )	forest soil, the Netherlands, Winterswijk	KM017691	KC489506	KF727470	KF771835	MF417367	–
U. nana	CBS 858.68 (T of M. alba)	forest soil, Poland	KM017686	KC489503	KF727467	KF771864	MF417362	MF417244
U. nana	CBS 150.81 (T of U. versiformis)	root, USA, Virginia, Pendleton Co., 1960	KM017680	KC489496	KF727459	KF771851	MF417355	MF417234
U. nana	CBS 473.74 (T of M. roseonana)	poor quality soil, Australia, Victoria, Parkville, University of Melbourne	KM017684	KF765510	KF727464	KF771862	MF417360	MF417241
U. nana	NRRL 22420	forest soil, former USSR	KM017695	KM017731	KM017708	KM017717	–	MF417258
U. nana	CGMCC 3.16327 = Um-11	forest soil mix, China, Jilin, Changbai Mountain, Jun 2011	KM017662	KC815995	KM017698	KM017714	MF417303	MF417182
U. nana	CGMCC 3.16328 = Um-19	ibid	KM017664	KC815996	KM017699	KM017718	MF417310	MF417189
U. nana	CGMCC 3.16343 = Um-82	soil under herbaceous ferns, Tibet, Milin, Nanyigou, Aug 4, 2009	KM017678	KC816011	KM017700	KM017726	MF417351	MF417231
U. oblongielliptica (former name U. ramanniana)	NRRL 1296 = Um-121 (HT)	unknown, USA, Wisconsin	KM017676	KC489493	KF727456	KF771847	MF417373	MF417254
U. ovata	CBS 499.82 (T of M. ovate)	rhizoplane, Australia, Victoria, Brisbane Ranges, 90 km SW of Melbourne	KM017685	KC489501	KF727467	KF771863	MF417361	MF417242
U. ramanniana	CGMCC 3.15772 = Um-34	forest soil mix, China, Jilin, Changbai Mountain, Xiao–yong Liu, Jun 2011	MF417056	MF417269	MF417088	MF417137	MF417325	MF417199
U. ramanniana	CGMCC 3.15773 = Um-35	ibid	MF417057	MF417270	MF417089	MF417138	MF417326	MF417200
U. ramanniana	CGMCC 3.15774 = Um-36	ibid	MF417058	MF417271	MF417090	MF417139	MF417327	MF417201
U. ramanniana	CGMCC 3.15775 = Um-37	ibid	MF417059	MF417272	MF417091	MF417140	MF417328	MF417202
U. ramanniana	CGMCC 3.15776 = Um-38	ibid	MF417060	MF417273	MF417092	MF417141	MF417329	MF417203
U. ramanniana	CGMCC 3.6646 = Um-75	Gastrodia elata, China, Hubei, Shennongjia, Jiuhuping, 377a	MF417068	MF417288	MF417113	MF417162	MF417345	MF417225
U. ramanniana	CGMCC 3.16356 = Um-78 (ET of Mucor ramannianus)	soil under Fargesia spathacea, China, Hubei, Shennongjia, Nanyinzhai, 402b, Jul 1984	KM017677	KC489494	KF727457	KF771848	MF417348	MF417228
U. ramanniana	CGMCC 3.15783 = Um-84	rotten cloth, China, Tibet, Lulang, Xue-wei Wang, Aug 2009	MF417072	MF417292	MF417119	MF417168	MF417353	MF417233
U. ramanniana	CGMCC 3.15784 = Um-112	wild fruits fell on the ground, China, Fujian, Wuyishan National Nature Reserve, Dazhulan	–	MF417296	MF417123	MF417172	MF417369	MF417250
U. ramanniana	CGMCC 3.15785 = Um-113	ibid.	-	MF417297	MF417124	MF417173	MF417370	MF417251
U. ramanniana	CGMCC 3.15786 = Um-122	soil under bamboo, China, Fujian, Wuyishan City, 12983, Ya-ning Wang, 2012.06.20	-	-	-	MF417174	MF417374	MF417255
a ET, ex-epitype strain; IT, ex-isotype strain; HT, ex-holotype strain; T, ex-type strain; CBS, CBS-KNAW Fungal Biodiversity Institute, Utrecht, The Netherlands; CGMCC, China General Microbial Culture Collection Center, Beijing, China; FSU, Jena Microbial Resource Collection, Institute of Microbiology, Friedrich Schiller University of Jena, Germany; NRRL, Agricultural Research Service Culture Col…
b GenBank accession numbers started with MF were newly generated sequences in present study; numbers started with KC, KF and KM were submitted in early study by the authors; others were downloaded from GenBank.
